# Supplementary material for: Antigenic cartography of SARS-CoV-2 reveals that Omicron BA.1 and BA.2 are antigenically distinct
Source: Sci Immunol. 2022 Jun 23:eabq4450. doi: 10.1126/sciimmunol.abq4450 (PMC9273038; doi:10.1126/sciimmunol.abq4450)
Supplement: Supplementary file 3 — Data file S1 [file sciimmunol.abq4450_data_file_s1.xlsx]

## Sheet: Figure 1
	Panel A (BNT162b2 1x)				Panel B (BNT162b2 2x)				Panel C (BNT162b2 3x)					Panel A (BNT162b2 1x)
PRNT50	614G	Delta	Omicron BA.1	Omicron BA.2	614G	Delta	Omicron BA.1	Omicron BA.2	614G	Delta	Omicron BA.1	Omicron BA.2		Bonferroni's multiple comparisons test	Mean Diff.	95.00% CI of diff.	Below threshold?	Summary	Adjusted P Value
	20.35	10	41.39	39.67	776.9	594.6	53.49	232.8	1232	1537	113.7	1014		614G vs. Delta	-0.2161	-1.937 to 1.505	No	ns	>0.9999
	135.2	45.14	10	10	666.2	340.9	10	20.4	2586	1716	213.1	302.6		614G vs. Omicron BA.1	3.682	0.8863 to 6.479	Yes	**	0.0099
	10	10	10	10	211.5	143.3	10	10	621.5	334.4	10	10		614G vs. Omicron BA.2	2.891	0.2294 to 5.553	Yes	*	0.0317
	441.2	136.9	10	10	1149	414.3	10	110.7	5037	4689	985.6	1313		Delta vs. Omicron BA.1	3.899	0.6721 to 7.125	Yes	*	0.0169
	1733	1485	10	132.6	508.5	263.8	10	10	3244	2219	350.4	630.4		Delta vs. Omicron BA.2	3.107	-0.03430 to 6.249	No	ns	0.053
	746.7	788.8	10	10	3447	1998	10	301.1	44212	21258	3834	8717		Omicron BA.1 vs. Omicron BA.2	-0.7913	-2.588 to 1.005	No	ns	>0.9999
	76.17	1043	10	10	1337	1006	10	142.6	1717	1145	138.4	72.89
	82.69	239.4	10	10	1534	1386	10	58	2584	2047	427.1	503.4		Panel B (BNT162b2 2x)
	6635	8770	407	7718	12902	12458	908.8	6016	18083	11110	1531	5705		Bonferroni's multiple comparisons test	Mean Diff.	95.00% CI of diff.	Below threshold?	Summary	Adjusted P Value
	312.2	578.4	10	10					1121	1185	138	183.8		614G vs. Delta	0.6363	0.1131 to 1.159	Yes	*	0.0172
														614G vs. Omicron BA.1	5.935	4.045 to 7.825	Yes	****	<0.0001
														614G vs. Omicron BA.2	3.643	1.898 to 5.388	Yes	***	0.0005
														Delta vs. Omicron BA.1	5.299	3.522 to 7.075	Yes	****	<0.0001
														Delta vs. Omicron BA.2	3.007	1.413 to 4.601	Yes	**	0.0011
														Omicron BA.1 vs. Omicron BA.2	-2.292	-4.259 to -0.3254	Yes	*	0.022
														Panel C (BNT162b2 3x)
														Bonferroni's multiple comparisons test	Mean Diff.	95.00% CI of diff.	Below threshold?	Summary	Adjusted P Value
														614G vs. Delta	0.4418	-0.01811 to 0.9016	No	ns	0.0618
														614G vs. Omicron BA.1	3.49	2.455 to 4.525	Yes	****	<0.0001
														614G vs. Omicron BA.2	2.717	1.050 to 4.384	Yes	**	0.0023
														Delta vs. Omicron BA.1	3.048	2.155 to 3.942	Yes	****	<0.0001
														Delta vs. Omicron BA.2	2.275	0.8192 to 3.731	Yes	**	0.0031
														Omicron BA.1 vs. Omicron BA.2	-0.7732	-1.961 to 0.4147	No	ns	0.3376

## Sheet: Figure 2
	Panel C
Log10 PFU equivalent	614G	Alpha	Beta	Gamma	Zeta	Delta	Mu	Omicron BA.1
	7.47897	7.03449	7.22044	8.35403	6.9606	6.8288	7.6862	5.54831
	6.97564	6.89079	7.01389	7.90733	7.42504	6.54868	7.51661	5.17607
	7.20745	7.0446	7.36067	8.13751	7.47271	6.6285	7.81811	5.50809
	7.05265	6.73906	7.56371	8.12827	7.50892	6.49108	7.64237	5.47916
	Panel D
PRNT50 / ml (against homologous virus)	614G	Alpha	Beta	Gamma	Zeta	Delta	Mu	Omicron BA.1
	3875	1685	1402	506.6	1546	4453	1903	811.5
	3949	7167	7390	502.8	1228	7974	4354	991.8
	8347	3167	2947	2876	2863	5800	896.6	1629
	1661	2024	1371	1115	1246	5226	416.2	4864

## Sheet: Figure 4
		Figure 4 A to H
		PRNT50 against:
		614G	Alpha	Beta	Gamma	Zeta	Delta	Delta AY.4.2	Lambda	Mu	Omicron BA.1	Omicron BA.2
Serum from hamster inoculated with:	614G	3875	2301	4789	2616	1823	10734	4401	5299	5005	65.6	420.2
		3949	3331	318.3	1968	846.8	4899	2566	4308	982.9	10	139.3
		8347	8254	1064	3706	2128	11898	6083	4991	3518	92.48	146.7
		1661	3389	2227	1348	522	5323	3121	4132	1534	21.43	41.22
	Alpha	337.5	1685	378.8	265.9	79.57	1703	761.2	4112	655.7	20.18	45.12
		1752	7167	2915	1893	440.2	5819	2378	6668	2212	26.9	57.4
		795.3	3167	842.8	574	182.7	794.2	774.6	2829	811.3	37.55	41.43
		683.9	2024	354	272.6	113.8	1230	861.3	4652	613.1	24.25	19.22
	Beta	86.29	59.96	1402	197.3	129.8	85.5	81.04	160	117	10	11.49
		713.3	2581	7390	2250	336.7	1010	730.5	1673	2270	119.5	186.5
		320.6	1165	2947	1033	126.9	640	509.7	864.2	858.4	202.8	203.8
		377.9	1371	1371	519.2	93.16	93.56	141.2	339.4	286.2	21.44	102.2
	Gamma	1727	2965	1196	506.6	126	7680	3602	4333	289.4	20.02	70.88
		1019	2312	1818	502.8	122.2	4653	3540	2985	279.2	55.77	72.35
		3076	4692	6740	2876	472.6	12937	7541	4888	1209	46.56	166.8
		1594	4253	2399	1115	235	22427	11143	5058	357.1	310.1	470.4
	Zeta	2388	4044	2498	1696	1546	1935	1128	2577	2619	10	55.6
		2254	1818	1940	1057	1228	2007	1281	1411	1939	69.38	188.5
		8084	11229	9474	5940	2863	10284	6266	5167	7167	70.68	137.6
		3575	1856	1959	2355	1246	3028	1243	3566	1948	116.6	606.2
	Delta	1310	6210	1111	1730	726.4	4453	4521	3164	1490	151	131.5
		2148	14062	4942	1958	1389	7974	15032	4772	2434	650.6	370.4
		1828	6509	1111	1037	863.4	5800	12711	4661	1578	543.3	110.6
		2143	4258	1220	1369	864.1	5226	9747	2691	1581	421.1	299.8
	Mu	3232	5355	7252	6205	1002	1964	1896	3478	1903	209.8	695
		4927	11493	13661	13154	1965	2122	1467	3863	4354	268.7	1432
		1635	2914	4157	4902	513.1	1129	1158	4300	896.6	120.7	123.8
		1018	1316	5761	4970	344.4	664.9	495.7	1882	416.2	135.3	216.5
	Omicron BA.1	120.8	739.3	227.6	192.1	154	150.9	210.3	462.9	237.9	811.5	204.8
		226.3	335.4	256.1	178.5	149.3	103.9	264.7	555.4	338.7	991.8	212.8
		320.8	813.4	394.2	263.7	211.7	225	1236	895	456.9	1629	149.8
		342.9	894	230.2	214.9	189.3	156.7	294.5	833.2	371.5	4864	231.4

## Sheet: Figure S1
	614G	Delta	Omicron BA.1	Omicron BA.2
PRNT50	7645	7231	1048	1596
	41.44	59.24	67.51	40.1	Sera 1
	4297	2505	741.8	767.6
	22.33	10	10	10	Sera 2
	1619	1104	423.7	704.2
	3554	1219	792.7	1050
	2514	2210	967.4	2862
	10	10	58.61	43.07	Sera 3
	10	10	91.89	10	Sera 4
	10	56.95	75.74	121	Sera 5
	10	297.9	233.5	230.2	Sera 6
	1233	4893	339.5	1754

## Sheet: Figure S3
		Figure S3 A to H										Figure S3 I to P
		PRNT50 against:										PRNT50 against:
		614D	614G	Alpha	Beta	Delta	Kappa	Omicron				614D	614G	Alpha	Beta	Delta	Kappa	Omicron
Serum from hamster inoculated with:	614G	2943	2611	5177	3858	3301	3561	100.7		Serum from hamster inoculated with:	614G	1220	2702	2041	2258	1886	2150	48.39
		886.8	764.8	823.9	114.9	1036	367.9	50.3				1789	3825	2214	209.9	1300	1159	56.68
		1643	1863	4752	754.2	1768	966.4	161				4040	5710	3534	723.3	2492	2798	131.3
		108.3	318.6	339.9	94.2	155.6	134.8	10				841.4	1502	1686	1120	1507	1622	208.9
	Alpha	273.7	696.2	1013	113	107.1	98.86	10			Alpha	159.1	351.6	1031	171.9	683.7	321.5	10
		239.6	983.9	773.6	376.3	165.9	193.3	373.5				706.8	1579	1647	974.1	1119	1009	217
		779.7	2289	2492	1736	385.6	247.4	178.7				294.5	501.7	1197	384.7	534.1	271.7	42.72
		1597	4061	3038	2732	1058	805.9	18.21				349.4	503.3	1185	246.8	639.9	462.5	10
	Beta	20.78	33.21	39.03	130.4	122.3	243.2	21.75			Beta	97.97	79.45	101	764.5	145.6	299.8	10
		1310	827.7	2508	4190	1133	1879	622.7				250.4	561.3	1510	3365	543.9	1289	103.4
		248.5	153.1	3239	1026	273.3	479.5	181.6				137.3	303.7	1057	2071	322.6	322.9	115.3
		26.61	23.23	448.4	273.6	16.22	37.8	10				81.03	174.1	490.3	665	147.1	97.85	80.55
	Gamma	1887	2352	2176	1014	2699	2061	10			Gamma	888.6	789.8	669.4	365.9	2866	838.8	118.9
		851.8	1835	699	379.4	1425	783.9	56.14				392.8	607.7	612.1	346.7	2712	787	137.5
		3670	6401	5329	9232	9396	6192	35.64				1291	1714	2038	1564	4016	3187	83.53
		1223	2389	1751	947	6549	1430	350.5				1069	1295	1301	657.9	4711	1272	789
	Zeta	335.6	1198	543.9	2957	679.6	789.1	261.3			Zeta	681.6	2430	1423	1056	643.2	1348	197.5
		1559	2440	3373	3643	1625	2770	974.3				585.3	1568	817.1	1491	796.7	1067	198
		4933	8856	7125	15528	5739	10651	730.8				1899	5532	6104	3861	4200	6359	42.53
		544.9	568.7	367.8	660.1	456.1	448.2	705				1099	2274	1827	1270	834.4	716.9	381
	Delta isolate 2	1062	2873	1817	1175	3251	2493	844			Delta isolate 2	1100	1357	1641	564.2	3051	1797	419.8
		1686	4239	2546	1926	8164	3405	10				783.2	990.7	1425	579.8	5892	1872	89.96
		2263	2878	3729	3515	7290	6889	329.3				1698	1903	1623	790.3	5458	4103	1220
		1215	2723	1589	931.3	4887	2824	101.2				1273	2022	1900	646.1	6054	2322	383.6
	Mu	3144	4517	3612	5469	619	1480	268.6			Mu	824.5	1404	1555	2514	1094	1274	168.8
		6126	12360	7699	9849	912.3	1473	892.9				2226	2031	3713	5899	1231	1265	404.1
		394.3	283.7	1454	2436	192.1	172.8	469.1				997.6	509.2	1109	1617	697.5	950.4	167
		492.4	496.5	634.2	1793	247.5	130.9	82.97				528	446.7	1123	1544	516.1	867	129.1
	Omicron BA.1	79.33	93.59	32.99	55.86	124.6	345.6	1106			Omicron BA.1	233.5	174.1	316.4	116.5	403.8	432.2	3449
		30.99	55.88	10.88	44.71	35.57	796.7	1327				160	96.58	142.9	83.41	227.6	672.1	3133
		36.17	52.96	27.05	1431	143.7	1415	3196				131.2	109.9	155.5	59.29	247.6	653.1	3361
		19.93	82	22.75	450.1	213.1	1275	2107				198.4	178.5	392.2	115.4	488.1	674.4	4207

## Sheet: Figure S9
	Panel A: 614G infected hamster sera
PRNT50	Pseudovirus (VeroE6)				Pseudovirus (Calu-3)				Authentic SARS-CoV-2
614G	2611	764.8	1863	318.6	2702	3825	5710	1502	3875	3949	8347	1661
Delta	3301	1036	1768	155.6	1886	1300	2492	1507	10734	4899	11898	5323
Omicron BA.1	100.7	50.3	161	10	48.39	56.68	131.3	208.9	65.6	10	92.48	21.43
Omicron BA.2	10	607.3	133.4	152.2	297.7	380.7	132.9	105	420.2	139.3	146.7	41.22
	Panel B: Delta infected hamster sera
PRNT50	Pseudovirus (VeroE6)				Pseudovirus (Calu-3)				Authentic SARS-CoV-2
614G	2873	4239	2878	2723	1357	990.7	1903	2022	1310	2148	1828	2143
Delta	3251	8164	7290	4887	3051	5892	5458	6054	4453	7974	5800	5226
Omicron BA.1	844	10	329.3	101.2	419.8	89.96	1220	383.6	151	650.6	543.3	421.1
Omicron BA.2	21.55	679.3	242.4	133.9	339.7	363.9	440.6	41.33	131.5	370.4	110.6	299.8
	Panel C: Omicron BA.1 infected hamster sera
PRNT50	Pseudovirus (VeroE6)				Pseudovirus (Calu-3)				Authentic SARS-CoV-2
614G	93.59	55.88	52.96	82	174.1	96.58	109.9	178.5	120.8	226.3	320.8	342.9
Delta	124.6	35.57	143.7	213.1	403.8	227.6	247.6	488.1	150.9	103.9	225	156.7
Omicron BA.1	1106	1327	3196	2107	3449	3133	3361	4207	811.5	991.8	1629	4864
Omicron BA.2	371.3	228.2	94.47	955	214.3	491.6	198.9	184.6	204.8	212.8	149.8	231.4
